# Supplementary material for: Cross-Border Meteorological Disaster Medical Rescue Policies in the Guangdong–Hong Kong–Macao Greater Bay Area: A Policy Text Quality Evaluation by PMC Index Model
Source: Healthcare (Basel). 2026 Jun 9;14(12):1617. doi: 10.3390/healthcare14121617 (PMC13299344; doi:10.3390/healthcare14121617)
Supplement: Supplementary file 1 [file healthcare-14-01617-s001.zip]

Archive with 3 entries (3 files):
- Supplementary Materials Table S1. Summary of samples for evaluating the text quality of policies..xlsx
- Supplementary Materials Table S2. Top 100 high-frequency word list..xlsx
- Supplementary Materials Table S3 Scores of 26 policies..xlsx
