# Supplementary material for: Cross-Border Meteorological Disaster Medical Rescue Policies in the Guangdong–Hong Kong–Macao Greater Bay Area: A Policy Text Quality Evaluation by PMC Index Model
Source: Healthcare (Basel). 2026 Jun 9;14(12):1617. doi: 10.3390/healthcare14121617 (PMC13299344; doi:10.3390/healthcare14121617)
Supplement: Supplementary file 1 [file healthcare-14-01617-s001.zip › Supplementary Materials Table S1. Summary of samples for evaluating the text quality of policies..xlsx]

## Sheet: Appendix Table S1
Appendix Table S1. Summary of samples for evaluating the text quality of policies.
No.	Title	Issuing authority	Issue number	Year	Source Link
P1	Regulations of Guangdong Province on Promoting Meteorological Cooperation and Development among Guangdong, Hong Kong and Macao	Standing Committee of the People‘s Congress of Guangdong Province	No.62	2025	http://gd.cma.gov.cn/ztzl/gdscjygaqxhzfztl/
P2	Meizhou City Rainstorm Disaster Warning and Response Regulations	Standing Committee of the People's Congress of Meizhou City	No.26	2025	https://www.mzrd.gov.cn/zyfb/ggtz/t20251015_9292.htm
P3	Notice of the Guangzhou Municipal Health Commission on Issuing the Emergency Response Plan for Medical and Health Rescue for Flood Control, Drought Relief, Typhoon Prevention and Freezing Prevention	Guangzhou Municipal Health Commission	/	2025	https://wjw.gz.gov.cn/gkmlpt/content/10/10346/post_10346342.html#558
P4	Zhuhai City Natural Disaster Relief Emergency Plan	Zhuhai Municipal People's Government Office	Zhuhai Municipal Government Office Letter No.33[2025]	2025	https://www.zhuhai.gov.cn/attachment/0/405/405144/3799972.pdf
P5	Guangzhou City Natural Disaster Relief Emergency Plan	Guangzhou Municipal Disaster Reduction Committee Office	/	2024	https://yjglj.gz.gov.cn/zwgk/zcwj/qtwj/content/post_10076255.html
P6	Cooperation Agreement on Emergency Response Mechanisms for Public Health Emergencies Caused by Infectious Diseases among Mainland China, Hong Kong and Macao	Health Bureau of the Macao Special Administrative Region Government	/	2024	https://www.gov.mo/zh-hans/news/779923/
P7	Guangdong Province Natural Disaster Relief Emergency Plan	General Office of the People's Government of Guangdong Province	Guangdong Provincial Government Office Letter No.250 [2024]	2024	https://yjglj.gz.gov.cn/zwgk/zcwj/qtwj/content/post_10076255.html
P8	Framework Agreement on Cooperation in Emergency Management and Emergency Rescue Operations in the Guangdong-Hong Kong-Macao Greater Bay Area	Office of the Secretary for Security of the Macao Special Administrative Region	/	2024	https://www.gov.mo/zh-hans/news/764057/
P9	Notice on Issuing the Emergency Response Plan for Medical and Health Rescue in Guangdong Province	General Office of the People's Government of Guangdong Province	Guangdong Provincial Government Office Letter No.18 [2024]	2024	https://www.gd.gov.cn/gkmlpt/content/4/4383/post_4383030.html#8
P10	Shenzhen Natural Disaster Relief Emergency Plan (2024 Revision)	Shenzhen Emergency Management Bureau	Shenzhen Disaster Reduction Committee No.1 [2024]	2024	https://yjgl.sz.gov.cn/zwgk/xxgkml/qt/tzgg/content/post_11131967.html
P11	Shenzhen Emergency Response Plan Management Measures	Shenzhen Emergency Management Bureau	Shenzhen Emergency Management Bureau Document No.4 [2023]	2023	https://yjgl.sz.gov.cn/zwgk/xxgkml/zcfgjjd/zcfg/content/post_10875869.html
P12	Notice on Issuing the Emergency Response Plan for Meteorological Disasters in Guangdong Province	Guangdong Provincial People's Government	Guangdong Provincial Government Letter No.329 [2021]	2021	https://www.gd.gov.cn/gkmlpt/content/3/3671/post_3671416.html#8
P13	Notice on Issuing the Implementation Opinions of Guangdong Province on Promoting the Construction of a Pilot Demonstration Province for the First Line of Defense in Meteorological Disaster Prevention and Mitigation	General Office of Guangdong Provincial Government	Guangdong Provincial Government Office Letter No.311 [2021]	2021	https://www.gd.gov.cn/zwgk/gongbao/2021/32/content/post_3678739.html
P14	Notice on Issuing the 14th Five-Year Plan for Emergency Management in Guangdong Province	Guangdong Provincial People's Government	Guangdong Provincial Government Document No.67 [2021]	2021	https://www.gd.gov.cn/zwgk/gongbao/2021/33/content/post_3693471.html
P15	Guangdong Province Regulations on Lightning Disaster Prevention	Guangdong Provincial People's Government	The People's Government of Guangdong Province No.284	2021	https://www.gd.gov.cn/gkmlpt/content/3/3448/post_3448275.html#6
P16	Guangdong Province Emergency Plan for Flood Control, Drought Relief, Typhoon Prevention and Freezing Prevention	General Office of Guangdong Provincial Government	Guangdong Provincial Government Office Letter No. 54 [2021]	2021	https://www.gd.gov.cn/gkmlpt/content/3/3270/post_3270039.html#8
P17	Meteorological Development Plan for the Guangdong-Hong Kong-Macao Greater Bay Area (2020-2035)	China Meteorological Administration	/	2020	https://www.cma.gov.cn/2011xwzx/2011xqxxw/2011xqxyw/202004/t20200429_552407.html
P18	Ten-Year Plan for Disaster Prevention and Mitigation of the Macao Special Administrative Region (2019-2028)	Macao Special Administrative Region Government	/	2019	https://www.dsepdr.gov.mo/zh-hant/event/decade/disaster-prevent2019-2028
P19	Outline Development Plan for the Guangdong-Hong Kong-Macao Greater Bay Area	CPC Central Committee and State Council	No.7 [2019]	2019	https://www.gov.cn/gongbao/content/2019/content_5370836.htm
P20	Consensus on Health Cooperation in the Guangdong-Hong Kong-Macao Greater Bay Area	Health Commission of Guangdong Province, Food and Health Bureau of Hong Kong Special Administrative Region Government, Health Bureau of Macao Special Administrative Region Government	/	2019	https://m.cqn.com.cn/ms/content/2019-03/01/content_6831413.htm
P21	Guangdong Provincial Regulations on Meteorological Disaster Prevention	Standing Committee of the People‘s Congress of Guangdong Province	No.27	2014	https://www.gd.gov.cn/zwgk/wjk/zcfgk/content/post_2521518.html
P22	Notice on Issuing the Measures for the Management of Emergency Response Plans of Guangdong Province	General Office of the People's Government of Guangdong Province	Guangdong Provincial Government Office Document No.36 [2008]	2008	https://www.gd.gov.cn/gkmlpt/content/0/136/post_136891.html#7
P23	Notice Forwarding the Notice of the General Office of the Ministry of Health on Strengthening Health Emergency Response to Floods and Other Natural Disasters	Guangdong Provincial Health Commission	Guangdong Provincial Health Commission Office Document No.54 [2008]	2008	https://wsjkw.gd.gov.cn/zwyw_bmwj/content/post_1942100.html
P24	Shenzhen Emergency Response Plan for Public Health Emergencies	Shenzhen Municipal People's Government General Office	Shenzhen Municipal Government Office Document No.148 [2007]	2007	http://www.szmlawyers.com/wap/showagency.php?id=2649
P25	Emergency Notice of the Provincial Patriotic Health Campaign Committee on Conscientiously Carrying Out Patriotic Health Work During Floods and Post-Disaster Recovery	Guangdong Provincial Patriotic Health Campaign Committee	Guangdong Patriotic Health Campaign Document No.11 [2006]	2006	https://wsjkw.gd.gov.cn/zwyw_bmwj/content/post_1942038.html
P26	Zhuhai City General Emergency Response Plan for Public Emergencies	Zhuhai Municipal People's Government	Zhuhai Municipal People's Government Order No.50	2005	https://www.moj.gov.cn/pub/sfbgw/flfggz/flfggzdfzwgz/200607/t20060705_136066.html
