# Supplementary material for: Cross-Border Meteorological Disaster Medical Rescue Policies in the Guangdong–Hong Kong–Macao Greater Bay Area: A Policy Text Quality Evaluation by PMC Index Model
Source: Healthcare (Basel). 2026 Jun 9;14(12):1617. doi: 10.3390/healthcare14121617 (PMC13299344; doi:10.3390/healthcare14121617)
Supplement: Supplementary file 1 [file healthcare-14-01617-s001.zip › Supplementary Materials Table S2. Top 100 high-frequency word list..xlsx]

## Sheet: Appendix Table S2
Appendix Table S2. Top 100 high-frequency word list.
words	frequency	words	frequency	words	frequency	words	frequency
emergency	3040	response	551	risk	354	forecast	261
disaster	1271	succour	523	affected by disaster	354	defense	251
meteorology	946	ability	506	coordinate	354	Hong Kong and Macao	250
management	843	strengthen	488	area	352	key point	244
department	811	institution	483	improve	333	pursuant	238
event	802	society	455	measure	330	influence	238
organization	748	timely	454	traffic	329	report	236
construction	741	service	416	structure	326	comprehensive	235
unit	737	public	414	cooperation	323	health	230
hygiene	729	establish	406	according to	323	system	230
rescue	674	personnel	401	monitor	321	innovation	229
safety	661	mechanism	400	start	308	promote	227
outbreak	637	materials	390	team	302	responsibility	226
contingency plan	631	medical	371	government	296	participate	224
warning	626	command	371	region	295	implement	223
guarantee	595	disposal	362	raise	290	advance	221
development	588	natural	362	evaluate	285	communication	220
disaster reduction	566	disaster situation	360	skill	268	leader	217
carry out	564	facility	358	center	265	sound	217
disaster relief	554	guidance	357	major	261	country	213
emergency	3040	response	551	risk	354	forecast	261
disaster	1271	succour	523	affected by disaster	354	defense	251
meteorology	946	ability	506	coordinate	354	Hong Kong and Macao	250
management	843	strengthen	488	area	352	key point	244
