# Supplementary material for: Cross-Border Meteorological Disaster Medical Rescue Policies in the Guangdong–Hong Kong–Macao Greater Bay Area: A Policy Text Quality Evaluation by PMC Index Model
Source: Healthcare (Basel). 2026 Jun 9;14(12):1617. doi: 10.3390/healthcare14121617 (PMC13299344; doi:10.3390/healthcare14121617)
Supplement: Supplementary file 1 [file healthcare-14-01617-s001.zip › Supplementary Materials Table S3 Scores of 26 policies..xlsx]

## Sheet: Appendix Table S3
Appendix Table S3. Scores of 26 policies.
Primary Indicators	P1	P2	P3	P4	P5	P6	P7	P8	P9	P10	P11	P12	P13	P14	P15	P16	P17	P18	P19	P20	P21	P22	P23	P24	P25	P26	Average
X1(Nature of policy)	0.8	0.8	0.6	0.6	0.6	1	0.4	0.8	0.6	0.8	1	0.6	1	1	0.6	0.8	0.8	1	0.8	0.5	0.8	0.8	0.7	0.7	0.6	0.5	0.74
X2(Policy timeliness)	0.333333	0.333333	0.333333	0.5	0.333333	0.333333	0.333333	0.666667	0.333333	0.666667	1	0.333333	0.666667	0.666667	0.333333	0.166667	0.333333	0.333333	0.333333	0.333333	0	0.333333	0.333333	0	0.333333	0.666667	0.4
X3(Policy field)	0.8	0.6	0.6	0.6	0.7	0.7	0.4	0.8	0.4	0.4	0.9	0.4	0.8	1	0.7	0.6	0.8	0.8	1	0.8	0.8	0.6	0.6	0.5	0.8	0.6	0.68
X4(Policy type)	0.75	0.75	0.5	0.375	0.75	0.625	0.75	0.5	0.25	0.25	0.375	0.25	0.75	0.75	0.5	0.75	0.5	0.5	0.5	0.25	0.375	0.625	0.75	0.5	0.75	0.625	0.55
X5(Policy focus)	0.6	0.4	0.7	0.85	0.75	0.75	0.7	0.9	0.6	0.75	0.7	0.6	0.9	1	0.5	0.8	0.8	0.9	0.8	0.8	0.7	0.65	0.5	0.45	0.45	0.8	0.71
X6(Policy receptor)	0.8	0.6	0.6	0.7	0.6	0.9	0.6	0.8	0.6	0.9	0.5	0.4	0.6	1	0.8	0.6	0.8	0.8	0.8	0.9	0.8	0.5	0.7	1	0.6	0.2	0.7
X7(Policy content)	0.8	0.6	0.6	0.6	0.6	0.6	0.6	0.8	0.6	0.6	0.4	0.4	0.6	1	0.5	0.4	0.8	0.8	0.8	0.8	0.6	0.5	0.7	0.8	0.6	0.7	0.65
X8(Policy guarantee)	0.833333	0.833333	0.666667	0.75	0.75	0.75	0.666667	0.666667	0.5	0.75	0.666667	0.666667	0.833333	1	0.833333	0.416667	0.666667	0.833333	0.833333	0.583333	0.833333	0.5	0.666667	0.916667	0.75	0.333333	0.71
X9(Policy evaluation)	1	1	1	1	0.5	0.875	1	0.5	1	0.625	0.75	1	0.75	1	0.75	1	0.75	1	0.75	1	0.625	0.875	0.625	0.375	0.875	0.875	0.83
X10(Policy disclosure)	1	1	1	1	1	1	1	1	1	1	1	1	1	1	1	1	1	1	1	1	1	1	1	1	1	1	1
PMC Index	7.71667	6.91667	6.6	6.975	6.58333	7.53333	6.45	7.43333	5.88333	6.74167	7.29167	5.65	7.9	9.41667	6.51667	6.53333	7.25	7.96667	7.61667	6.96667	6.53333	6.38333	6.575	6.24167	6.75833	6.3	6.95
Policy Text Quality Level	Excellent	Good	Good	Good	Good	Excellent	Good	Excellent	Good	Good	Excellent	Good	Excellent	Perfect	Good	Good	Excellent	Excellent	Excellent	Good	Good	Good	Good	Good	Good	Good	Good
